# Supplementary material for: Closing the genome of unculturable cable bacteria using a combined metagenomic assembly of long and short sequencing reads
Source: Microb Genom. 2024 Feb 20;10(2):001197. doi: 10.1099/mgen.0.001197 (PMC10926707; doi:10.1099/mgen.0.001197)
Supplement: Supplementary material 2 [file mgen-10-1197-s002.xlsx]

## Sheet: Sheet1
Bin	Contigs	Total base pairs	# 16s rRNA	full length 16s rRNA	quality	Completeness	Contamination	GTDB-Tk taxonomy	Rel. Abundance (%)	Pol. Rate	Contiguity (%)
12	1	3137419	1	yes	CMAG	97.44	1.88	d__Bacteria;p__Nitrospinota;c__UBA7883;o__UBA7883;f__UBA7883;g__;s__	15.746	3.18932e-07	100
1	1	3720567	2	yes	CMAG	100	0.25	d__Bacteria;p__Proteobacteria;c__Alphaproteobacteria;o__Rhodospirillales;f__Magnetospiraceae;g__;s__	8.00993	1.3454e-06	100
8	1	5089431	3	yes	CMAG	98.81	3.04	d__Bacteria;p__Desulfobacterota;c__Desulfobulbia;o__Desulfobulbales;f__Desulfobulbaceae;g__Electrothrix;s__	7.92011	7.87274e-06	100
6	1	3289427	2	yes	CMAG	99	0	d__Bacteria;p__Proteobacteria;c__Alphaproteobacteria;o__Rhodospirillales;f__Magnetovibrionaceae;g__Magnetovibrio;s__	4.35823	8.82374e-05	100
10	1	6481424	2	yes	CMAG	98.18	1.82	d__Bacteria;p__Chloroflexota;c__Anaerolineae;o__SBR1031;f__A4b;g__GCA-2699585;s__	2.17499	7.30242e-06	100
17	1	9180639	1	yes	CMAG	93.55	9.14	d__Bacteria;p__Planctomycetota;c__J058;o__J058;f__J058;g__;s__	1.64337	0.000275099	100
7	1	2891954	2	yes	CMAG	98.88	0.97	d__Bacteria;p__Proteobacteria;c__Gammaproteobacteria;o__SZUA-229;f__SZUA-229;g__;s__	1.54413	0.000298357	100
5	1	2833591	2	yes	CMAG	99.08	0	d__Bacteria;p__Deferribacterota;c__Deferribacteres;o__Deferribacterales;f__Denitrovibrionaceae;g__Denitrovibrio;s__	1.37296	2.59738e-05	100
18	1	4847258	1	yes	CMAG	93.16	1.71	d__Bacteria;p__Acidobacteriota;c__B3-B38;o__;f__;g__;s__	0.946208	4.78102e-07	100
3	1	4044188	3	yes	CMAG	99.57	0	d__Bacteria;p__Proteobacteria;c__Gammaproteobacteria;o__Pseudomonadales;f__Oleiphilaceae;g__Marinobacter;s__Marinobacter adhaerens	0.88636	0.00136932	100
15	1	3849834	2	yes	CMAG	95.09	1.79	d__Bacteria;p__Bdellovibrionota;c__Bacteriovoracia;o__Bacteriovoracales;f__Bacteriovoracaceae;g__GCA-2712005;s__	0.782278	3.6207e-05	100
14	1	3432945	1	yes	CMAG	95.73	2.56	d__Bacteria;p__Nitrospinota;c__Nitrospinia;o__Nitrospinales;f__Nitrospinaceae;g__;s__	0.613272	0.000591133	100
13	5	3669742	1	yes	HQ	96.7	0	d__Bacteria;p__AABM5-125-24;c__BMS3BBIN04;o__BMS3BBIN04;f__BMS3BBIN04;g__;s__	1.29902	0.0082481	95.9724
4	3	3242231	2	yes	HQ	99.41	0.25	d__Bacteria;p__Proteobacteria;c__Gammaproteobacteria;o__SZUA-229;f__SZUA-229;g__;s__	1.05	0.00111695	72.2384
9	2	3184840	1	yes	HQ	98.36	1.45	d__Bacteria;p__Proteobacteria;c__Gammaproteobacteria;o__SZUA-229;f__SZUA-229;g__SZUA-116;s__	1.00054	0.00537478	96.6156
2	2	2458707	1	yes	HQ	99.58	0	d__Bacteria;p__Proteobacteria;c__Zetaproteobacteria;o__Mariprofundales;f__Mariprofundaceae;g__;s__	0.797713	0.00254611	53.7124
11	1	3388188	2	yes	HQ	98.02	0.14	d__Bacteria;p__Proteobacteria;c__Alphaproteobacteria;o__Sphingomonadales;f__Emcibacteraceae;g__;s__	0.670266	0.00579157	100
19	2	3565889	1	yes	HQ	92.99	0.13	d__Bacteria;p__Proteobacteria;c__Alphaproteobacteria;o__Rhizobiales;f__Tepidamorphaceae;g__;s__	0.522511	0.00467812	52.9517
21	50	6044329	3	yes	HQ	92.74	0	d__Bacteria;p__Desulfobacterota;c__Desulfobacteria;o__Desulfobacterales;f__Desulfobacteraceae;g__Desulfobacula;s__	0.440205	0.00389123	12.127
22	20	4292660	2	yes	HQ	92.43	2.26	d__Bacteria;p__Proteobacteria;c__Gammaproteobacteria;o__Chromatiales;f__Sedimenticolaceae;g__Sedimenticola;s__	0.428376	0.024911	12.1712
25	15	2099881	1	yes	HQ	91.43	1.28	d__Bacteria;p__Campylobacterota;c__Campylobacteria;o__Campylobacterales;f__Sulfurimonadaceae;g__Sulfurimonas;s__	0.404114	0.0112399	32.9744
16	19	3022868	0	no	HQ	95.07	5.48	d__Bacteria;p__Proteobacteria;c__Gammaproteobacteria;o__SZUA-229;f__SZUA-229;g__SZUA-116;s__	0.39492	0.0231054	16.9447
23	16	4279309	1	yes	HQ	92.16	1.49	d__Bacteria;p__Proteobacteria;c__Gammaproteobacteria;o__Enterobacterales;f__Alteromonadaceae;g__Lacimicrobium;s__	0.394292	0.00121844	28.9996
24	23	4670875	1	yes	HQ	91.66	1.1	d__Bacteria;p__AABM5-125-24;c__BMS3BBIN04;o__BMS3BBIN04;f__BMS3BBIN04;g__;s__	0.392702	0.00891231	13.7352
26	42	2750615	1	yes	MQ	88.17	0	d__Bacteria;p__Bacteroidota;c__Bacteroidia;o__Flavobacteriales;f__Vicingaceae;g__BRH-c54;s__	1.31532	0.000596195	6.84712
38	57	2074297	0	no	MQ	56.16	1.19	d__Bacteria;p__Bacteroidota;c__Bacteroidia;o__Bacteroidales;f__UBA12077;g__UBA12077;s__	1.10496	0.000931749	4.77135
39	55	3005169	3	yes	MQ	55.98	0	d__Bacteria;p__Marinisomatota;c__UBA2242;o__UBA2242;f__;g__;s__	0.519582	0.0021796	6.20354
27	23	2082090	1	yes	MQ	85.38	2.43	d__Bacteria;p__Campylobacterota;c__Campylobacteria;o__Campylobacterales;f__Sulfurovaceae;g__Sulfurovum;s__	0.425136	0.00838574	13.0664
20	17	4701617	1	yes	MQ	92.98	10.53	d__Bacteria;p__Planctomycetota;c__SZUA-567;o__SZUA-567;f__;g__;s__	0.421033	3.18932e-07	20.3346
33	39	3058687	2	yes	MQ	76.82	5.64	d__Bacteria;p__Chloroflexota;c__Anaerolineae;o__Anaerolineales;f__Anaerolineaceae;g__Brevefilum;s__	0.413735	0.0325956	9.69524
28	23	4448920	2	yes	MQ	85.37	2.58	d__Bacteria;p__Myxococcota;c__Bradymonadia;o__REDH01;f__REDH01;g__;s__	0.394896	0	9.34312
31	60	5685615	1	yes	MQ	84.06	1.94	d__Bacteria;p__Desulfobacterota;c__Desulfobacteria;o__Desulfobacterales;f__;g__;s__	0.357557	0.0233645	4.38547
35	31	2647887	1	yes	MQ	71.18	1.82	d__Bacteria;p__Chloroflexota;c__Anaerolineae;o__Anaerolineales;f__UBA11858;g__B10-G9;s__	0.342589	0.0575758	9.79449
37	52	4537756	1	yes	MQ	61.23	0.67	d__Bacteria;p__Bacteroidota;c__Ignavibacteria;o__Ignavibacteriales;f__Melioribacteraceae;g__PGYT01;s__	0.333523	0	11.2887
34	35	3572426	1	yes	MQ	72.57	0.8	d__Bacteria;p__Proteobacteria;c__Alphaproteobacteria;o__Rhodobacterales;f__Rhodobacteraceae;g__Roseovarius;s__	0.326968	0.135355	12.1357
32	36	2893591	1	yes	MQ	81.75	1.78	d__Bacteria;p__Proteobacteria;c__Gammaproteobacteria;o__Thiohalomonadales;f__UBA6429;g__Thiohalophilus;s__	0.31685	NA	5.80324
30	27	3006432	1	yes	MQ	84.55	1	d__Bacteria;p__Proteobacteria;c__Alphaproteobacteria;o__Rhodospirillales;f__Magnetovibrionaceae;g__Magnetovibrio;s__	0.294632	0.0548523	14.4617
44	50	4095706	1	yes	MQ	49.18	1.31	d__Bacteria;p__SAR324;c__SAR324;o__;f__;g__;s__	0.291875	NA	7.28812
29	87	10186549	3	no	MQ	85.06	4.59	d__Bacteria;p__Acidobacteriota;c__Holophagae;o__GCA-2747255;f__GCA-2747255;g__;s__	0.283464	NA	7.65707
40	40	2780917	2	yes	MQ	55.46	1.05	d__Bacteria;p__Proteobacteria;c__Gammaproteobacteria;o__Chromatiales;f__Sedimenticolaceae;g__;s__	0.276354	0.00814111	9.52114
36	41	2643645	0	no	MQ	69.8	1.22	d__Bacteria;p__Proteobacteria;c__Gammaproteobacteria;o__Arenicellales;f__BMS3Bbin11;g__;s__	0.266148	0.0265487	9.34989
42	52	3562186	0	no	MQ	53.57	0	d__Bacteria;p__Planctomycetota;c__UBA1135;o__UBA1135;f__GCA-002686595;g__GCA-2686265;s__	0.262924	0.0632911	4.43189
41	42	2136672	1	yes	MQ	54.88	0	d__Bacteria;p__Desulfobacterota;c__Desulfovibrionia;o__Desulfovibrionales;f__Desulfovibrionaceae;g__Pseudodesulfovibrio;s__	0.246793	NA	6.63958
43	80	3834658	2	yes	MQ	49.43	1.61	d__Bacteria;p__Desulfobacterota;c__Desulfobacteria;o__Desulfobacterales;f__Desulfobacteraceae;g__NBML01;s__	0.243427	0.000272777	4.08227
45	19	1278085	0	no	MQ	47.94	0.45	d__Bacteria;p__Proteobacteria;c__Alphaproteobacteria;o__Micavibrionales;f__UBA2020;g__PALSA-926;s__	0.219135	NA	11.8138
